# Supplementary material for: Postpartum Women’s Preferences for Lifestyle Intervention after Childbirth: A Multi-Methods Study Using the TIDieR Checklist
Source: Nutrients. 2022 Oct 11;14(20):4229. doi: 10.3390/nu14204229 (PMC9611337; doi:10.3390/nu14204229)
Supplement: Supplementary file 1 [file nutrients-14-04229-s001.zip]

Archive with 3 entries (2 files):
- nutrients-1943186-supplementary/
- nutrients-1943186-supplementary/Supplementary file S1.pdf
- nutrients-1943186-supplementary/Supplementary file S2.pdf
